# Supplementary material for: Functional metagenomics reveals abundant polysaccharide-degrading gene clusters and cellobiose utilization pathways within gut microbiota of a wood-feeding higher termite
Source: ISME J. 2018 Aug 16;13(1):104–17. doi: 10.1038/s41396-018-0255-1 (PMC6298952; doi:10.1038/s41396-018-0255-1)
Supplement: Supplementary file 1 — Table S1-S7 [file 41396_2018_255_MOESM1_ESM.xlsx]

## Sheet: Table S1
Table S1. Primers used for cloning cellobiose-metabolizing genes and clustered xylanase genes derived from gut microbiome of G. brachycerastes.
Activity	Gene	ORF range^	Length (aa)	Weight (kDa)	Signal peptide(aa)*	Expression strain	Vector	Primer sequences (5’→3’)#	Restriction site	Gene sequences
xylanase	xyl-ORF7	AFK83726	401	45.1	22 (N)	E. coli BL21	pET-28a(+)	f: AAGGTTCCATATGGGAGATAATTCTGACAAAA	NdeI	ATGAAAGTTAGAAACAGCGTATTGATTTTAATATTGATAACATTGGCGTTTTTTGGGTGCGATGGCGGTAAAGGCGGCAATGGAGATAATTCTGACAAAAAAGAGCGGCTTTATGCGCGCATGGAAGCCCATACAAAAGCCGTATTTGAGCATTACGGCGACAGGATTGAATGGTGGGATGTCTGCAACGAAGTTATAGATCATGATGATTATAAAAGCGGCGGGGCCAGAAAAGATTCCGATTATACAAAGATCATGGAATCCGCAGGCCTTAGCGGAATGGATCGTTTTGAATATGTATTAAAAGCTTTTCAATGGGCGCGTCAATATGCCGATGAATATGGAGAACCCGGCAAGGTAAAACTCTACTTAACCGATTACGGCGTAGAAAGGCCTTTC…
								r: CGGAATTCTTATTTAAAAAACCAATCCG	EcoRI
	xyl-ORF19	AFK83737	476	51.3	22 (N)	E. coli BL21	pET-28a(+)	f: AAGGTTCCATATGGAGCCTCCGAACGAAATA	NdeI	ATGAAATTAAAACCGATTTTACCCCTATTACTCGCCGTCTTCATTTTTTTTAGCTGCGAGCCTCCGAACGAAATAACCCTTACCATAGGGCAGCAGAAAGATCTCGCTTCCATGGTTCCGGCTAAATTCGCGGGACAGGAACTGAGTTGGACGTCGAGCGATCCGGAAACGGCAAGCGTTACGGATAAAGGCATTGTTACCGCCTTAAAGTTTTCAAGCGGCGGAGCTAATCTGTTTCTTAAAGCGCCTGCCACAGGCGAAGCGATAATAACGGTAACTGCGGGGAAACAGTCCCATTCCGTTAAGGTAATTACTACCGTAAAAGGAAAAGAAGACATAGAAAAACTGCCGCCCCTTAAGGATCATTTTAAAGATTATTTTCTGATAGGAAATATTTTT…
								r: CGGAATTCTTACTCTGCCTTAGCCGC	EcoRI
	xyl-ORF20	AFK83738	380	42.3	23 (N)	E. coli BL21	pET-28a(+)	f: AAGGTTCCATATGGGAGACCTAGCAGAGGAT	NdeI	ATGAATAAAAAATTAAAACACATTTTAGTATTTTTATTTATTGGCCTCTTATTTCTTGGCTGTAAAGAAGACGGGGGAGGAGGAGACCTAGCAGAGGATCCTTCGTACATATTAAATCTACCCCCCTTAACAGACCAATTTGCGGATTATTTTATGATTGGCAATATAATGAACCCGGGCGATGTTGCGGGAAACGGGGTAACCAATAAGATGCTTCTGCACCACTTTAATGTGCTGACCGCGGAAAATGATATGAAACCGGATAAAATTTCCCCGAACAAGGGTTCTTATAACGGCAACAGCGCGGCGAACAGTATGGTAAACGGCGCCATTGCATCCGGCATGAAAGTTGTAGGTCATACGCTTCTTTGGCACAGCCAGATCCCCGCATGGCAAAGG…
								r: CGGAATTCTTATTTCTTTGCTTCGTA	EcoRI
	xyl-ORF21	AFK83739	503	53.9	28 (N)	E. coli BL21	pET-28a(+)	f: AAGGTTCCATATGTCATCGTCGGGCAGTAAAA	NdeI	ATGAGAATTAAACAAATAAGCCTTTTATTATTGATATTAGCAGGTTTTCTGCTCTTCGGCTGCGGTGACGGATCATCGTCGGGCAGTAAAAATGTTTCGGTAGAAGGTATCGAGTTTAAAGAAAAAACGCTGACCCTTGTCGTCGGTGAAAAAGCGGAGCTTGAATATACTATTATTCCTGCCGAGGCGACAACAAATGTAACATGGACAACAAGCTCAAGCAGCGTGGTTAGCGTTTCCAAAGAAGGCATTGCCGAAGCCGTCGGAGTTACTACAGGCGGAAACAGTAAAGCCACATCCGGCGCCGCCACAGGCACGGCAACCATAACGGTAAAGACGTCAAAAGGCGGACATACAGCGACAATAACAATTAACACAACAACGAAGGCTCAGACCGAT…
								r: CGGAATTCTCATTCAATTGCCCCTATAAAG	EcoRI
cellobiose phosphorylase	X4_contig00091.11	10567-12849	760	84.93	_	E. coli BL21	pET-28a(+)	f: AAGGTTCCATATGCTGCGGCTGACGCGCTA	NdeI	ATGCTGCGGCTGACGCGCTACCGCTACAACAACGCGCCTGCCGACGCGGGCGGGCGGTACTTCTATCTGAAAGACGGCGCCGATGTGTGGACTCCCTCCTGGATGCCGATGAAGTCCGCGCTCGACCGTTACGAATGCCGCCACGGCATGGGCTATTCGCGCATTTCTTCCGCAAAAAACGGCCTTGCGTTTTCTCAAACCTCGTTCGTGCCGTTACGCGACACCTGCGAGATACATAAAATCACGCTTACAAATGAATCGAACGCGGACAAATATGTAGATATGTTTTCTTTTGTCGAATTCTGTTTGTGGAACGCCAATGACGACATGACTAACTTCCAGCGGAACTTCAGCATAGGCGAAGTCGAAATCGAAGGATCGCGCATTTATCATAAAACC…
								r: CCGCTCGAGTTACCCCATCACTACGGTTACATT	XhoI
	X4_contig00064.26	24671-22185	828	95.11	_	E. coli BL21	pET-28a(+)	f: CGCGGATCCATGAACAAATACGGCCAATTTAAC	BamHI	ATGAACAAATACGGCCAATTTAACGAGAGTGGTGAATTTGAAATCTTTGATCCGCACACGCCGGAACCCTGGCTGCACTATCTGATCCGCCCAGACCAGCCGGGCACGCAGACATTTTGCTCGGGGGTAAGCTACACAGGCGGCGGCTTCGATGTACGCGGAACGCACGAGAACACTTTTGTCGACACTCATCTGCACTTAAACGACGCGGACAACAGGGGGCGCTACTGTTATATCGTGGACAGTAAAACCCGCGATTATTTTACGACAACATGGCAGCCCGTaAAAAAAGACGGGCAGAAATTTAAAACAACCCTGGGCTTCGGCTATATTAAATTCGACAGCGAATACAAGGGAATAAAAACAAACGAAACTATGTTTGTCCCAAAAGAATTTGAC…
								r: CCCAAGCTTTTATCCTAATACAACTTCGACTTCG	HindIII
	X4_contig00064.27	27244-24674	856	96.06	_	E. coli BL21	pET-28a(+)	f: GGAATTCCATATGTCGGGATCAAAGAACAACG	NdeI	ATGTCGGGATCAAAGAACAACGGGCAGTTTAATTTCAACTCTGATAACGAGGTTGTAATTAATGAAAAATACGGGGATATGACGCGGGAACCCTGGCTCATGCTGTTGGCGGGAAGGAACAAAAAACCGGTAGACACCCTTTGCTGGGGCATGACAAATAACGGAACTTCCTTTGCCAGAATTGGAACGCAGGAAGGCGACATTCTCAACGGATTTGTCCATGAAGACCCGTACAAAACACGCATGCTCGGAACTTACGCGTATTTCAGGACGGAAGACGGAAAGTATTTTTCAAACGCCTGGTATCCCGTGCTCAATAAAGAGCAGGCGCTGGAGACAACCTTCGGCTTTGGCTATTTAAAATTTAAAACTGCGTATAACAACTTTGATATGGAATCA…
								r: CGGAATTCTTAACCCATCACAACTTCGACATCG	EcoRI
	X4_contig00057.25	AFK83742	638	72.31	_	E. coli BL21	pET-28a(+)	f: GGAATTCCATATGCAATACGGCTATTTTGACGA	NdeI	ATGCAATACGGCTATTTTGACGATGAAGCGCGGGAGTATGTGATTACCCGCCCCGATACCCCCTATCCCTGGATCAACTACCTGGGCTGCGACGACTTTTTCGGCCTGTTTTCCAACACTTCGGGCGGTTACTGCTTTTACCGCGACGCGCGAATGCTGCGCCTGACACGCTACCGCTACAATAACGTGCCTTCCGACGCGGGCGGGCGTTACTTCTACCTTCGCGACGTCGCAGCCGATGGCAGCGTTGACGTGTGGACGCCTTCATGGATGCCCATGAAGTCCGAGCTTGATCGCTACGAGTGCCGCCACGGCATGGGCTATTCGCGCATTTCTTCGGCGCGCAAAGGGCTCGCTTTTTCGCAGGTCTCCTTTGTGCCGCTAAAGGACAAGTGCGAG…
								r: CGGAATTCCTAACTCAATATGGTAATCTTTGTAC	EcoRI
	X4_contig00057.26	AFK83743	219	24.01	_	E. coli BL21	pET-28a(+)	f: GGAATTCCATATGATGGCGGGAGTGGGACTTAAC	NdeI	ATGGCGGGAGTGGGACTTAACGACGGACGCGCGCAGAAAGCGCTTGATTCCGTCAAGGAACATCTTGACTCGCCCTACGGCATTGTGCTTTTACAGCCGGCGTACAAAGATTACCATATTGAGTTAGGTGAAGTTTCTTCCTACCCGCCGGGATACAAAGAGAACGCCGGTATTTTCTGCCACAACAACCCATGGGTAACGATAGCGGAAACAAGGCTTGGGCGGGGGACGCGCGCTTTTGAAACTTATACGAAAATCTGCCCCGCCTACCGCGAGGACGACAGCGACCTTAGGCGCATGGAGCCTTATGTCTACGCGCAGATGGTGGCGGGCAAGGACGCGGTAAGGCACGGCGAGGCGAAAAATTCCTGGCTTACGGGAACCGCCGCCTGGACTTTT…
								r: CCGGAATTCTTACCCCATTACCACTGTCACCTGA	EcoRI
	X4_contig00023.7	6609-9134	841	93.79	_	E. coli BL21	pET-28a(+)	f: GGAATTCCATATGCAATATGGCTATTTTGACGAT	NdeI	ATGCAATATGGCTATTTTGACGATGAGGCGCGGGAGTATGTAATTACCCGCCCCGATACCCCTTATCCCTGGATAAATTATCTGGGCAGCGACGACTTTTTCGGCCTTTTTTCCAACACCTCAGGCGGTTACTGTTTCTACCGCGATGCGCGTATGCTACGCCTTACCCGCTACAGGTACAACAATGTGCCGGCCGACGCGGGGGGGCGTTATTTCTACCTTCGTGATAACTCGTCACGCGGTGACGGCGATGTGTGGACTCCTTCATGGATGCCGATGAAGTCCGCCCTTGACCGCTATGAGTGCCGTCACGGAATGGGGTACTCGCGTATTTCCTCGTCGCGTAACGGCCTGTCTTTTTCCCAGGTTTCGTTTGTGCCGCTTAAGGACACCTGCGAA…
								r: CGGAATTCTCAGCCCATTGTTACATTAACCTGAT	EcoRI
	X4_contig00068.19	20912-18480	810	93.47	_	E. coli BL21	pET-28a(+)	f: GGAATTCCATATGCCACAGGACGTCCCTACGG	NdeI	ATGCCACAGGACGTCCCTACGGGCCGTGCACGAGAGGAAAATTATATACCGGCGGCTAGTCAGCCGCCTGGCGTGTACGGCTATTTTGACGATAACGCGCGGGAATATGTTATAACCCGCCCCGATACCCCCTATCCCTGGATAAACTATCTGGGCTGTGACGACTTTTTCGGGCTTTTTTCCAACACTTCCGGCGGGTACTGCTTTTACCGCGACGCGCGTATGCTGCGGCTGACGCGCTACCGCTACAACAATGCGCCTGCCGACGCGGGCGGGCGGTACTTCTACCTGAAAGACGGCGCCGATGTTTGGTCGCCATCCTGGATGCCGATGAAGTCCGCGCTTGACCGTTACGAGTGCCGTCACGGTATGGGTTATTCGCGCATTTCTTCCGCTAAA…
								r: CCGCTCGAGCTACCCCATTACTACGGTAACATT	XhoI
6-P-β-glucosidase	X4_contig00064.30	31029-30409	206	22.89	_	E. coli BL21	pET-28a(+)	f: GGAATTCCATATGAAAAACGTGCCTGATGTCCAT	NdeI	ATGAAAAACGTGCCTGATGTCCATTACGACAGGGAACTGTTAGCCGCCATTCCGTACATTCCTTCATCTTATTTAAGCtATTTTTACCTGCGAGATCAGCAGATAAAACACTGCGTCGAAGCGGAAAAAACGCGCGGCGAAGTCTGCGAAGAACTTGAAGCCTCCCTTTTAAAACAGTACGGCGATCCCAATCTTAAAGAAAAACCAAAGGAACTTTCCCAGCGCGGAGGCTCCCTCTATTCGACAGCCGCAGTCTCCGTTGTGGACGCGATAGAAAACGACAAGAATGAATACCATGTTGTCAATGTAAAAAACAACGGAGCCCTCCCGTTCCTTGAAGATTCTGACGTTGTGGAAGTTAAATGCAATGTAAACCGTAAAGGCGCCTTTCCCGCGGCG…
								r: CGGAATTCTCATTTTTTCAGCAGCTGCGCAGGG	EcoRI
	X4_contig0006.31	31496-32947	483	53.97	_	E. coli BL21	pET-28a(+)	f: GTGATACCATATGGACAAGGCATTTCCGAAAGGCTT	NdeI	ATGGACAAGGCATTTCCGAAAGGCTTTCTTTGGGGGGgCGCGGTGACCGCCCAGCAGACGGAGGGCGCCTGGCGCGAGGACGGCAAGGGCGCCGGCCTCACCGACCACCAGACGGCGGGTTCGCTGACATCGCCGCGCGTATTCACCAAAGCGATAAACCCCGCCTACTACTACCCCTCCCACAACGCCATAGACTTCTACCACCGCTACAAAGAGGACATAGCCCTCTTCGGCGAGATGGGCTTCTCCTGCTACAGAACCAGCATAGCCTGGACCCGGATATTCCCCAACGGCGACGACGAAACCCCcAACCAAAaGGGGTTAGACTTCTACCGCGCCGTGTTCACCGAGATGAAGAACCGCGGCATAGAGCCGTTGGTGACCCTCTACCACTTCGAC…
								r: CGGAATTCTCAGTCGAGGTCGGCGCCGTTCGAG	EcoRI
	X4_contig0006.32	32962-34422	486	55.2	_	E. coli BL21	pET-28a(+)	f: GAGATTCCATATGAACAAAACATTTCCCGAGGGTT	NdeI	ATGAACAAAACATTTCCCGAGGGTTTCCTGTGGGGCGGCGCCACCGCCGCCAACCAGTGCGAGGGCGCCTGGGACGAGGACGGCAAGGGCCAGAGCATGGCCGACCACATGACCGCCGGTTCGCTGAGCGCACCGCGCAAGACCACCCGCAGCATAAACCCCGACTACTACTACCCGTCGCACAGGGCCATAGACTTCTACCACCGCTACAAAGAGGACATAGCCCTCTTCGCCGAGATGGGGTTCAAGAGCTACCGCATGTCGATAGCCTGGTCGCGCATCTTCCCGAACGGCGACGACGAAACCCCCAACCAAAAGGGGTTGGACTTCTACCGCGCGGTCTTTTCTGAGCTGAAGCAATACGGCATAGAGCCGGTGGTGACGCTGTCGCACTACGAG…
								r: CGGAATTCCTAATCCAAGTCGGCGCCGTTGGAG	EcoRI
Note: Same color indicate gene derived from same contig.
^ contig00057 has submited to NCBI before, so all ORF are present as Genbank no.
* N:N-terminal signal peptide.
# f: forward; r: reverse; Bold letter means drestriction sites.

## Sheet: Table S2
Table S2. Relative read abundance (%) in pyrotad of the bacterial communites of wood-feeding ‘higher’ termite worker Globitermes brachycerastes.
Phylum	Class	Order	Family	Genus	Percentage
				Uncultured_23	0.238854
			Acidobacteriaceae		0.238854
		Acidobacteriales			0.238854
	Acidobacteriia				0.238854
				Holophagaceae_unclassified	0.0796178
			Holophagaceae		0.0796178
		Holophagales			0.0796178
	Holophagae				0.0796178
Acidobacteria					0.318471
				Termite_cluster_3	0.159236
				Tannerella	0.0796178
				Porphyromonadaceae_Cluster_V_unclassified	0.318471
				Termite_cluster_II	0.398089
			Porphyromonadaceae		0.955414
				BCf9-17_termite_group	1.19427
				M2PB4-61_termite_group	0.0796178
			Rikenellaceae		1.27389
				unclassified	0.238854
			Bacteroidales_unclassified		0.238854
		Bacteroidales			2.46815
	Bacteroidia				2.46815
				unclassified	0.159236
			unclassified		0.159236
		unclassified			0.159236
	Bacteroidetes_unclassified				0.159236
Bacteroidetes					2.62739
				Termite_cluster	0.636943
				Candidatus_Arthromitus	0.557325
				Gut_cluster_15	0.0796178
				Lachnospiraceae_unclassified	0.955414
			Lachnospiraceae		2.2293
				Gut_cluster_4	0.0796178
				Ruminococcaceae_unclassified	0.477707
				Uncultured_24	0.159236
			Ruminococcaceae		0.716561
				Uncultured_8	0.0796178
			Veillonellaceae		0.0796178
				Family_XIII_Incertae_Sedis_unclassified	0.0796178
			Family_XIII_Incertae_Sedis		0.0796178
					0.477707
			Clostridiales_unclassified		0.477707
		Clostridiales			3.5828
	Clostridia				3.5828
				Granulicatella	0.0796178
			Carnobacteriaceae		0.0796178
					0.0796178
			Lactobacillales_unclassified		0.0796178
				Streptococcus	0.159236
				Streptococcaceae_unclassified	0.0796178
			Streptococcaceae		0.238854
		Lactobacillales			0.398089
	Bacilli				0.398089
				unclassified	0.318471
			unclassified		0.318471
		unclassified			0.318471
	Firmicutes_unclassified				0.318471
Firmicutes					4.29936
				Termite_cluster_II	0.159236
				Gut_cluster_3	0.0796178
				Desulfovibrionaceae_unclassified	0.238854
			Desulfovibrionaceae		0.477707
		Desulfovibrionales			0.477707
				Termite_cluster_III_unclassified	0.318471
			Termite_cluster_III		0.318471
		Rs-K70			0.318471
	Deltaproteobacteria				0.796178
				unclassified	0.159236
			unclassified		0.159236
		Betaproteobacteria_unclassified			0.159236
	Betaproteobacteria				0.159236
				unclassified	0.0796178
			unclassified		0.0796178
		Alphaproteobacteria_unclassified			0.0796178
	Alphaproteobacteria				0.0796178
Proteobacteria					1.03503
				Treponema_I_unclassified	48.7261
				Treponema_Ia	1.99045
				Treponema_Ic	2.54777
				Treponema_If	1.67197
				Treponema_Ih	0.159236
				Uncultured_3	0.0796178
			Spirochaetaceae		55.1752
				unclassified	14.2516
			Spirochaetales_unclassified		14.2516
		Spirochaetales			69.4268
				unclassified	5.49363
			CW-1_termite_group_unclassified		5.49363
		CW-1_termite_group			5.49363
				unclassified	2.30892
			unclassified		2.30892
		Spirochaetia_unclassified			2.30892
	Spirochaetia				77.2293
Spirochaetes					77.2293
				Termite_cluster_III-Subcluster_IIIb	1.43312
				Termite_cluster_III_unclassified	0.716561
			Termite_cluster		2.14968
				unclassified	0.159236
			incertae_sedis_unclassified		0.159236
		incertae_sedis			2.30892
	Subphylum_1				2.30892
Candidate_phylum_TG3					2.30892
				Termite_cluster	0.0796178
			OPB56		0.0796178
				SJA-28_unclassified	0.716561
			SJA-28		0.716561
		Chlorobiales			0.796178
	Chlorobia				0.796178
Chlorobi					0.796178
				Subcluster_Ia	0.238854
				Subcluster_Ib	0.557325
				Termite_cluster_I_unclassified	3.18471
			Termite_cluster_I		3.98089
		Insect_cluster			3.98089
	Subphylum_2				3.98089
Fibrobacteres					3.98089
				Termite_cockroach_cluster	0.318471
				Synergistaceae_unclassified	0.0796178
			Synergistaceae		0.398089
		Synergistales			0.398089
	Synergistia				0.398089
Synergistetes					0.398089
				unclassified	0.0796178
			unclassified		0.0796178
		unclassified			0.0796178
	Candidate_phylum_SR1_unclassified				0.0796178
Candidate_phylum_SR1					0.0796178
				unclassified	6.927
			unclassified		6.927
		unclassified			6.927
	unclassified				6.927
unclassified					6.927
Grand Total					100

## Sheet: Table S3
Table S3. Statistics of putative plant fibrolytic genes from 173 sequenced fosmids
CAZy family*	KO	No.
Cellulases family
GH1	K05350, beta-glucosidase [EC: 3.2.1.21]	9
	K01223, 6-phopho-beta-glucosidase [EC: 3.2.1.86]	2
GH3	K05349, beta-glucosidase [EC: 3.2.1.21]	25
	K15920, beta-D-xylosidase [EC: 3.2.1.37]	3
	K01207, beta-N-acetylhexosaminidase [EC: 3.2.1.52]	2
	unassigned	1
GH4	K01222, 6-phopho-beta-glucosidase [EC: 3.2.1.86]	1
GH5	K01179, Endoglucanase [EC: 3.2.1.4]	54
	unassigned	11
GH9	K01179, Endoglucanase [EC: 3.2.1.4]	6
	unassigned	1
GH44	unassigned	1
GH45	unassigned	2
GH94	unassigned	12
Hemicellulases family
GH2	K01192, beta-mannosidase [EC: 3.2.1.25]	2
GH8	unassigned	4
GH10	K01181, Endo-1,4-beta-xylanase [EC: 3.2.1.8]	23
	unassigned	1
GH11	K01181, Endo-1,4-beta-xylanase [EC: 3.2.1.8]	18
GH26	K01218, beta-mannanase [EC: 3.2.1.78]	3
GH29	unassigned	1
GH30	K15924, glucuronoarabinoxylan endo-1,4-beta-xylanase [EC: 3.2.1.136]	3
GH31	K01811, α-xylosidase [EC: 3.2.1.177]	2
GH39	unassigned	2
GH43	K15921, alpha-N-arabinofuranosidase [EC: 3.2.1.55]	4
	unassigned	2
GH51	unassigned	1
GH53	K01224, Arabinogalactan Endo-1,4-â-galactosidase [EC:3.2.1.89]	2
GH67	unassigned	1
GH74	unassigned	4
GH95	K15923, alpha-L-fucosidase [EC: 3.2.1.51]	3
GH115	unassigned	1
CE1	unassigned	4
CE4	unassigned	1
CE6	unassigned	1
Pectinase family
GH105	K15532, unsaturated rhamnogalacturonyl hydrolase [EC:3.2.1.172]	1
	unassigned	1
PL1	K01728, pectate lyase [EC:4.2.2.2]	3
PL11	K18197, rhamnogalacturonan endolyase [EC:4.2.2.23]	1
Total		219
*Aonotation by DBCAN and KEGG

## Sheet: Table S4
Table S4. Relative abundance of GHs per family within each of six termite species. Data for Amitermes wheeleri and Nasutitermes corniger from He et al. PLoS ONE, 2013, data from Nasutitermes from Warnecke et al. Nature, 2007, and data for Odontotermes yunnanensis from Liu et al. PLoS ONE, 2013 and Macrotermes natalensis from Poulsen et al. PNAS, 2014.
	Dung-feeder		Wood-feeder				Fungus-feeder
CAZy family	A.wheeleri		N.corniger	Nasutitermes	G.brachycerastes		O.yunnanensis	M.natalensis
Cellulase and Endohemicellulase
GH5	10.4		17.2	9.92835	30.5164		1.52377	2.14721
GH6	0		0	0	0		0	0.0363934
GH8	1.5		4	1.74002	1.87793		0.159199	0.673278
GH9	4.2		7	3.99181	3.28638		1.34182	2.36557
GH10	9		10.5	9.41658	11.2676		0.659541	1.6832
GH11	4.4		4.7	1.84237	8.4507		0	0.327541
GH26	1.4		2.9	1.94473	1.40845		0.318399	0.263852
GH28	1.1		0.2	1.3306	0		1.84217	3.8941
GH44	0.3		0	0.511771	0.469484		0	0.0181967
GH45	0.8		3.6	0.614125	0.938967		0	0.00909835
GH74	0.8		1.4	0.102354	1.87793		0.523084	0.0454918
GH113	_		_	0.409417	0		0.0454856	0.00909835
GH124	_		_	_	0		0.0909711	0
Subtotal	33.9	0	51.5	31.4227	60.0939	0	6.36798	11.4639
Debranching Enzymes and Oligosaccharide degrading enzymes
GH1	2.8		3.1	2.76356	5.16432		1.34182	1.20098
GH2	15.7		7.1	3.07062	0.938967		16.8751	15.0214
GH3	17.4		15.1	11.0542	14.554		4.16193	13.1926
GH4				1.74002	0.469484		0.795997	1.11
GH27				0.409417	0		0.227428	0.345737
GH29	3.3		1.8	1.22825	0.469484		3.2977	2.96606
GH30				0.921187	1.40845		1.52377	0.673278
GH31				3.68475	0.938967		2.77462	4.3945
GH35	0.1		0.1	0.614125	0		0.454856	1.6377
GH36				0.409417	0		3.07028	1.76508
GH39	1.6		1.4	1.1259	0.938967		0.523084	0.382131
GH42	2.8		5	3.48004	0		1.22811	1.13729
GH43	10.1		5.2	5.83419	2.8169		6.41346	10.0628
GH51	4.1		0.8	2.66121	0.469484		2.88833	3.36639
GH52	0		1.1	0.307062	0		0	0
GH53	0.7		3.2	0.511771	0.938967		0.113714	0.191065
GH67	2.5		2	0.614125	0.469484		0.81874	0.918934
GH78	1.9		0.4	0.716479	0		5.11713	3.78491
GH93				0	0		0.204685	0.0454918
GH94	-		-	13.8178	5.6338		1.36457	2.38377
GH95				0	1.40845		0	0
GH97				0	0		3.68433	3.08434
GH106				0.204708	0		3.66159	1.24647
GH115				1.74002	0.469484		0.705026	1.37385
GH116					0		0.0682283	0.336639
GH120					0		0.0454856	0.509508
GH121					0		0.113714	0
GH127					0		3.25222	1.6377
CE1				0	1.87793		5.07164	0
CE2				0.409417	0		0.136457	0
CE3				0	0		0.591312	0
CE5				0	0		0.0227428	0
CE6				0.204708	0.469484		0.386627	0
CE7				0	0		1.31908	0
Subtotal	63	0	46.3	41.1464	29.5775	0	51.6261	62.1509
CAZy families processing fungal cell wall
GH18				2.76356	0		1.22811	1.89246
GH19				0.102354	0		0.136457	0.0727868
GH20				1.84237	0		4.23016	2.50205
GH38	2.1		1.7	2.66121	0		0.682283	1.03721
GH55				0.307062	0		0.97794	0.60959
GH76				0	0		0.500341	0.345737
GH81				0	0		0.159199	0.0727868
GH85				0	0		0.0454856	0
GH92				0.204708	0		9.71117	8.01565
GH99				0	0		0.432113	0.172869
GH125					0		1.2736	1.00992
GH128					0		0.0227428	0.0272951
CE4				3.37769	0.469484		1.84217	0
Subtotal	2.1	0	1.7	11.259	0.469484	0	21.2418	15.7583

## Sheet: Table S5
Table S5. CAZymes architechture and novelty in the gut microbiome of G. brachycerastes.
Cazy gene number	Domain architechture	nr best hit	Identity(%)
X4_contig00006.31	GH1	WP_034856445.1| aryl-phospho-beta-D-glucosidase [Clostridium intestinale]	58.63
X4_contig00006.32	GH1	WP_073020099.1| 6-phospho-beta-glucosidase [Clostridium intestinale]	63.15
X4_contig00057.18	GH1	gb|AFK83736.1| beta-galactosidase [uncultured bacterium 35A20]	100	(published)	doi: 10.1002/bit.24982
X4_contig00059.2	GH1	gb|AGS52251.1| beta-glucosidase [uncultured bacterium contig00059]	100	(published)	doi: 10.1016/j.enzmictec.2012.07.015
X4_contig00076.16	GH1	gb|AGS52251.1| beta-glucosidase [uncultured bacterium contig00059]	74.51	(published)	doi: 10.1016/j.enzmictec.2012.07.015
X4_contig00091.5	GH1	gb|AGS52251.1| beta-glucosidase [uncultured bacterium contig00059]	74.67	(published)	doi: 10.1016/j.enzmictec.2012.07.015
X4_contig00101.2	GH1	ref|WP_015708516.1| beta-glucosidase [Treponema primitia]	76.84
X4_contig00109.10	GH1	AGS52251.1| beta-glucosidase [uncultured bacterium contig00059]	70.33	(published)	doi: 10.1016/j.enzmictec.2012.07.015
X4_contig00193.5	GH1	gb|AFK83736.1| beta-galactosidase [uncultured bacterium 35A20]	80.32	(published)	doi: 10.1002/bit.24982
X4_contig00207.4	GH1	gb|AGS52251.1| beta-glucosidase [uncultured bacterium contig00059]	92.09	(published)	doi: 10.1016/j.enzmictec.2012.07.015
X4_contig00305.2	GH1 (uncomplete)	gb|AFK83736.1| beta-galactosidase [uncultured bacterium 35A20]	91	(published)	doi: 10.1002/bit.24982
X4_contig00040.10	GH2	emb|SCI46845.1| Exo-beta-D-glucosaminidase precursor [uncultured Ruminococcus sp.]	55.09
X4_contig00149.4	GH2	emb|SCI22039.1| Exo-beta-D-glucosaminidase precursor [uncultured Ruminococcus sp.]	55.35
X4_contig00001.3	GH3-CBM6	gb|ERI68662.1| glycosyl hydrolase family 3 protein [Clostridium sp. KLE 1755]	42.17
X4_contig00001.32	GH3	ref|WP_005035727.1| beta-N-acetylhexosaminidase [Holophaga foetida]	58.31
X4_contig00004.1	GH3	ref|WP_012548261.1| glucan 1,4-alpha-glucosidase [Dictyoglomus thermophilum]	64.04
X4_contig00004.2	GH3-CBM6	ref|WP_026486914.1| hypothetical protein [Caldanaerobius polysaccharolyticus]	35.84
X4_contig00004.44	GH3	ref|WP_015708903.1| beta-N-acetylhexosaminidase [Treponema primitia]	0.52															-
X4_contig00011.2	GH3	gb|KNY28735.1| glycoside hydrolase family 3 domain protein [Pseudobacteroides cellulosolvens ATCC 35603 = DSM 2933]	44.19
X4_contig00013.10	GH3	ref|WP_015708756.1| beta-glucosidase [Treponema primitia]	62.87
X4_contig00014.19	GH3	ref|WP_015713131.1| glycosyl hydrolase [Treponema azotonutricium]	59.67
X4_contig00018.11	GH3	ref|WP_015708756.1| beta-glucosidase [Treponema primitia]	65.12
X4_contig00019.1	GH3	gb|ETA80925.1| beta-glucosidase [Youngiibacter fragilis 232.1]	62.3
X4_contig00019.2	GH3	emb|CCZ68638.1| beta-glucosidase [Ruminococcus gnavus CAG:126]	59.38
X4_contig00019.3	GH3	ref|WP_026652039.1| glycosyl hydrolase [Butyrivibrio proteoclasticus]	55.61
X4_contig00021.34	GH3	ref|WP_015708756.1| beta-glucosidase [Treponema primitia]	63.56
X4_contig00025.4	GH3	ref|WP_015713131.1| glycosyl hydrolase [Treponema azotonutricium]	57.77
X4_contig00026.31	GH3-CBM6	ref|WP_026486914.1| hypothetical protein [Caldanaerobius polysaccharolyticus]	41.46
X4_contig00027.17	GH3	ref|WP_015712557.1| glycosyl hydrolase [Treponema azotonutricium]	69.3
X4_contig00031.18	GH3	ref|WP_040191545.1| beta-glucosidase [Clostridium sp. CL-6]	62.01
X4_contig00036.13	GH3	emb|CDA75373.1| glycosyl hydrolase family 3 N-terminal domain protein [Bacteroides sp. CAG:530]	63.27
X4_contig00038.16	GH3	ref|WP_005035727.1| beta-N-acetylhexosaminidase [Holophaga foetida]	54.88
X4_contig00040.8	GH3	ref|WP_033139158.1| glycosyl hydrolase [Blautia producta]	55.06
X4_contig00051.13	GH3	ref|WP_015712557.1| glycosyl hydrolase [Treponema azotonutricium]	71.63
X4_contig00055.30	GH3	ref|WP_015708756.1| beta-glucosidase [Treponema primitia]	63.78
X4_contig00062.29	GH3	ref|WP_015713131.1| glycosyl hydrolase [Treponema azotonutricium]	60.05
X4_contig00074.18	GH3	ref|WP_054280236.1| glycosyl hydrolase [Chitinophagaceae bacterium PMP191F]	62.96
X4_contig00086.3	GH3	ref|WP_015708756.1| beta-glucosidase [Treponema primitia]	63.75
X4_contig00097.6	GH3	ref|WP_054280236.1| glycosyl hydrolase [Chitinophagaceae bacterium PMP191F]	64.47
X4_contig00107.11	GH3	emb|CDA98517.1| putative uncharacterized protein [Lachnospiraceae bacterium CAG:215]	56.05
X4_contig00144.9	GH3	ref|WP_054280236.1| glycosyl hydrolase [Chitinophagaceae bacterium PMP191F]	67.06
X4_contig00149.2	GH3	WP_033139158.1| glycosyl hydrolase [Blautia producta]	59.89
X4_contig00163.6	GH3	ref|WP_054280236.1| glycosyl hydrolase [Chitinophagaceae bacterium PMP191F]	66.57
X4_contig00345.1	GH3	ref|WP_068406099.1| beta-glucosidase [Pedobacter cryoconitis]	74.29
X4_contig00064.30	GH4	emb|SHL27296.1| 6-phospho-beta-glucosidase [Anaerocolumna jejuensis DSM 15929]	60
X4_contig00002.18	GH5	gb|AMO13176.1| glycoside hydrolase [uncultured bacterium]	71.31
X4_contig00003.21	GH5	gb|ABW39349.1| glycoside hydrolase family 5 [uncultured bacterium]	47.42
X4_contig00004.4	GH5	gb|OKZ10401.1| glycosyl hydrolase family 5 [Bacteroides oleiciplenus]	42.31
X4_contig00004.5	GH5	ref|WP_010250201.1| glycoside hydrolase [Acetivibrio cellulolyticus]	45.45
X4_contig00008.32	GH5	gb|AMO13176.1| glycoside hydrolase [uncultured bacterium]	68.67
X4_contig00010.27	GH5	gb|OKZ10401.1| glycosyl hydrolase family 5 [Bacteroides oleiciplenus]	48.53
X4_contig00010.31	GH5	emb|SDX27170.1| hypothetical protein SAMN05518855_101199 [Paenibacillus sp. CF384]	46.67
X4_contig00017.36	CBM2-GH5	ref|WP_050753670.1| hypothetical protein [Pseudobacteroides cellulosolvens]	52.77
X4_contig00024.23	GH5	gb|AMO13176.1| glycoside hydrolase [uncultured bacterium]	36.7
X4_contig00026.1	GH5	gb|AMO13176.1| glycoside hydrolase [uncultured bacterium]	46.56
X4_contig00026.12	GH5	gb|AKI88012.1| glycosyl hydrolase family 5 [uncultured bacterium]	48.04
X4_contig00026.13	GH5	gb|AMO13175.1| glycoside hydrolase [uncultured bacterium]	47.53
X4_contig00026.22	GH5	ref|WP_010250201.1| glycoside hydrolase [Acetivibrio cellulolyticus]	44.2
X4_contig00026.23	GH5	gb|EEF89776.1| cellulase (glycosyl hydrolase family 5) [Bacteroides cellulosilyticus DSM 14838]	47.99
X4_contig00029.16	GH5	WP_037548698.1| hypothetical protein [Spirochaeta lutea]	39.05
X4_contig00030.12	GH5	gb|ABW39333.1| glycoside hydrolase family 5 [uncultured bacterium]	62.04
X4_contig00032.11	GH5	gb|ABW39344.1| glycoside hydrolase family 5 [uncultured bacterium]	48.05
X4_contig00033.28	GH5	gb|AEV59734.1| putative cellulase [uncultured bacterium]	46.55
X4_contig00034.22	CBM2-GH5	ref|WP_050753670.1| hypothetical protein [Pseudobacteroides cellulosolvens]	54.36
X4_contig00037.14	GH5	gb|ABW39333.1| glycoside hydrolase family 5 [uncultured bacterium]	55.05
X4_contig00037.15	GH5	gb|AMO13176.1| glycoside hydrolase [uncultured bacterium]	40.91
X4_contig00037.17	GH5	gb|ABW39333.1| glycoside hydrolase family 5 [uncultured bacterium]	60.44
X4_contig00039.17	GH5	gb|ABW39333.1| glycoside hydrolase family 5 [uncultured bacterium]	66.67
X4_contig00046.26	GH5	gb|ABW39334.1| glycoside hydrolase family 5 [uncultured bacterium]	37.83
X4_contig00049.12	GH5	gb|ABW39349.1| glycoside hydrolase family 5 [uncultured bacterium]	39.64
X4_contig00052.13	GH5	gb|AMO13176.1| glycoside hydrolase [uncultured bacterium]	37.14
X4_contig00053.12	GH5	ref|WP_033166154.1| hypothetical protein [Clostridium sp. KNHs205]	38.56
X4_contig00054.34	GH5	gb|ABW39333.1| glycoside hydrolase family 5 [uncultured bacterium]	46.47
X4_contig00056.18	GH5	gb|AMO13176.1| glycoside hydrolase [uncultured bacterium]	36.38
X4_contig00061.3	GH5	gb|ABW39347.1| glycoside hydrolase family 5 [uncultured bacterium]	68
X4_contig00061.4	GH5	gb|ABW39333.1| glycoside hydrolase family 5 [uncultured bacterium]	53.62
X4_contig00061.5	GH5	gb|ABW39349.1| glycoside hydrolase family 5 [uncultured bacterium]	38.44
X4_contig00063.32	GH5	gb|ABW39344.1| glycoside hydrolase family 5 [uncultured bacterium]	52.75
X4_contig00066.22	GH5	gb|AMO13176.1| glycoside hydrolase [uncultured bacterium]	67.8
X4_contig00069.25	GH5-CBM59	ref|WP_073302030.1| hypothetical protein [Fibrobacter sp. UWOS]	50.77
X4_contig00073.5	GH5	gb|AMO13176.1| glycoside hydrolase [uncultured bacterium]	66.83
X4_contig00077.18	GH5	gb|ABW39333.1| glycoside hydrolase family 5 [uncultured bacterium]	56.56
X4_contig00078.3	GH5	gb|ABW39345.1| glycoside hydrolase family 5 [uncultured bacterium]	79.78
X4_contig00085.26	GH5	gb|ABW39334.1| glycoside hydrolase family 5 [uncultured bacterium]	39.64
X4_contig00087.2	GH5	gb|AMO13176.1| glycoside hydrolase [uncultured bacterium]	69.01
X4_contig00094.6	GH5	gb|ABW39333.1| glycoside hydrolase family 5 [uncultured bacterium]	37.8
X4_contig00100.4	GH5	gb|ABW39333.1| glycoside hydrolase family 5 [uncultured bacterium]	57.94
X4_contig00100.5	GH5	gb|ABW39333.1| glycoside hydrolase family 5 [uncultured bacterium]	46.59
X4_contig00103.10	GH5	emb|SHL23719.1| Cellulase (glycosyl hydrolase family 5) [Fibrobacter sp. UWH4]	34.6
X4_contig00103.11	GH5	gb|OIP52791.1| hypothetical protein AUK31_02760, partial [Fibrobacteres bacterium CG2_30_45_31]	41.44
X4_contig00117.2	GH5	gb|ABW39333.1| glycoside hydrolase family 5 [uncultured bacterium]	36.45
X4_contig00118.10	GH5	gb|ABW39358.1| glycoside hydrolase family 5 [uncultured bacterium]	58.99
X4_contig00118.12	GH5	gb|ABW39334.1| glycoside hydrolase family 5 [uncultured bacterium]	37.91
X4_contig00123.7	GH5	gb|AMO13171.1| glycoside hydrolase [uncultured bacterium]	56.97
X4_contig00123.9	GH5	gb|ABW39334.1| glycoside hydrolase family 5 [uncultured bacterium]	36.09
X4_contig00133.3	GH5	gb|ABW39333.1| glycoside hydrolase family 5 [uncultured bacterium]	49.68
X4_contig00133.4	GH5	gb|ABW39333.1| glycoside hydrolase family 5 [uncultured bacterium]	53.48
X4_contig00133.5	GH5	gb|ABW39333.1| glycoside hydrolase family 5 [uncultured bacterium]	51
X4_contig00133.6	GH5	gb|ABW39333.1| glycoside hydrolase family 5 [uncultured bacterium]	50.54
X4_contig00154.3	GH5	gb|ABW39333.1| glycoside hydrolase family 5 [uncultured bacterium]	55.51
X4_contig00177.2	GH5	emb|SCI66840.1| Endoglucanase A precursor [uncultured Bacteroides sp.]	38.75
X4_contig00191.6	GH5	gb|ABW39349.1| glycoside hydrolase family 5 [uncultured bacterium]	39.9
X4_contig00214.3	GH5	ref|WP_015558270.1| endoglucanase [Ruminococcus champanellensis]	52.38
X4_contig00224.2	GH5	gb|AMO13176.1| glycoside hydrolase [uncultured bacterium]	39.17
X4_contig00255.1	GH5	gb|ABW39333.1| glycoside hydrolase family 5 [uncultured bacterium]	56.84
X4_contig00259.5	GH5 (uncomplete)	gb|ABW39347.1| glycoside hydrolase family 5 [uncultured bacterium]	67
X4_contig00266.2	GH5	gb|KGE71453.1| hypothetical protein DC28_11795 [Spirochaeta lutea]	41
X4_contig00288.1	GH5	gb|ABW39333.1| glycoside hydrolase family 5 [uncultured bacterium]	55.47
X4_contig00404.1	GH5	gb|ABW39333.1| glycoside hydrolase family 5 [uncultured bacterium]	54.9
X4_contig00407.1	GH5	gb|ABW39347.1| glycoside hydrolase family 5 [uncultured bacterium]	61.98
X4_contig00007.6	GH8	gb|AAS85781.1| endo-1,4-beta-xylanase precursor [uncultured bacterium]	52.06
X4_contig00113.8	GH8-CBM46-CBM46	gb|AAS85781.1| endo-1,4-beta-xylanase precursor [uncultured bacterium]	44.95
X4_contig00140.1	CBM46-CBM46-CBM46-GH8-CBM46	gb|AAS85781.1| endo-1,4-beta-xylanase precursor [uncultured bacterium]	39.98
X4_contig00178.6	GH8-CBM46-CBM46	gb|AAS85781.1| endo-1,4-beta-xylanase precursor [uncultured bacterium]	46.99
X4_contig00009.16	CBM30-GH9	ref|WP_054281738.1| cellulase [Chitinophagaceae bacterium PMP191F]	61.55
X4_contig00016.32	CBM30-GH9	gb|AMO13181.1| glycoside hydrolase [uncultured bacterium]	58.73
X4_contig00060.30	CBM30-GH9	gb|AMO13180.1| glycoside hydrolase [uncultured bacterium]	62.68
X4_contig00081.10	CBM30-GH9	gb|ADN02583.1| cellodextrinase [Spirochaeta thermophila DSM 6192]	47.04
X4_contig00102.8	CBM30-GH9	gb|ADN02583.1| cellodextrinase [Spirochaeta thermophila DSM 6192]	45.97
X4_contig00127.7	CBM30-GH9	emb|SFB62366.1| Glycosyl hydrolase family 9 [Cohnella sp. OV330]	61.22
X4_contig00166.7	CBM30-GH9	gb|ABW39317.1| glycoside hydrolase family 9, partial [uncultured bacterium]	65.42
X4_contig00005.33	GH10	gb|KNY27793.1| Endo-1,4-beta-xylanase [Pseudobacteroides cellulosolvens ATCC 35603 = DSM 2933]	52.26
X4_contig00005.34	GH10	gb|KNY27793.1| Endo-1,4-beta-xylanase [Pseudobacteroides cellulosolvens ATCC 35603 = DSM 2933]	54.65
X4_contig00008.22	GH10	emb|CQR52499.1| beta-1,4-xylanase [Paenibacillus riograndensis SBR5]	45.05
X4_contig00023.4	GH10	gb|AFK83737.1| xylanase A [uncultured bacterium 35A20]	62.56	(published)	doi: 10.1002/bit.24982
X4_contig00023.5	GH10	gb|AFK83738.1| endo-1,4-beta-xylanase [uncultured bacterium 35A20]	61.38	(published)	doi: 10.1002/bit.24982
X4_contig00042.4	GH10	gb|AFK83739.1| endo-1,4-beta-xylanase [uncultured bacterium 35A20]	55.04	(published)	doi: 10.1002/bit.24982
X4_contig00045.3	GH10	gb|KNY27793.1| Endo-1,4-beta-xylanase [Pseudobacteroides cellulosolvens ATCC 35603 = DSM 2933]	51.69
X4_contig00045.4	GH10	gb|KNY27793.1| Endo-1,4-beta-xylanase [Pseudobacteroides cellulosolvens ATCC 35603 = DSM 2933]	53.52
X4_contig00057.8	GH10	gb|AFK83726.1| glycosyl hydrolase family 10 [uncultured bacterium 35A20]	99.75	(published)	doi: 10.1002/bit.24982
X4_contig00057.19	GH10	gb|AFK83737.1| xylanase A [uncultured bacterium 35A20]	100	(published)	doi: 10.1002/bit.24982
X4_contig00057.20	GH10	gb|AFK83738.1| endo-1,4-beta-xylanase [uncultured bacterium 35A20]	95.33	(published)	doi: 10.1002/bit.24982
X4_contig00057.21	GH10	gb|AFK83739.1| endo-1,4-beta-xylanase [uncultured bacterium 35A20]	100	(published)	doi: 10.1002/bit.24982
X4_contig00063.31	GH10	gb|AEF82584.1| glycosyl hydrolase family 10 [Treponema azotonutricium ZAS-9]	39.28
X4_contig00077.24	GH10	gb|AHF24695.1| family 10 endo-beta-1,4-xylanase [uncultured bacterium Contig1584b]	58.65
X4_contig00091.6	GH10	gb|AFK83737.1| xylanase A [uncultured bacterium 35A20]	57.91	(published)	doi: 10.1002/bit.24982
X4_contig00091.8	GH10	gb|AFK83738.1| endo-1,4-beta-xylanase [uncultured bacterium 35A20]	58.66	(published)	doi: 10.1002/bit.24982
X4_contig00142.4	CBM22-GH10-CBM22-CE4	gb|ABX42474.1| Endo-1,4-beta-xylanase [Lachnoclostridium phytofermentans ISDg]	37.11
X4_contig00151.5	GH10	gb|AFK83726.1| glycosyl hydrolase family 10 [uncultured bacterium 35A20]	52.31	(published)	doi: 10.1002/bit.24982
X4_contig00177.3	CBM22-GH10	pdb|2W5F|Endo-1,4-Beta-D- Xylanase 10b (Xyn10b)[Clostridium Thermocellum]	54
X4_contig00180.6	GH10	gb|AFK83726.1| glycosyl hydrolase family 10 [uncultured bacterium 35A20]	52.36	(published)	doi: 10.1002/bit.24982
X4_contig00184.3	GH10	pdb|2W5F|Endo-1,4-Beta-D- Xylanase 10b (Xyn10b)[Clostridium Thermocellum]	51.58
X4_contig00193.4	GH10	gb|AFK83737.1| xylanase A [uncultured bacterium 35A20]	58.12	(published)	doi: 10.1002/bit.24982
X4_contig00195.2	GH10	pdb|2W5F|Endo-1,4-Beta-D- Xylanase 10b (Xyn10b)[Clostridium Thermocellum]	52.42
X4_contig00204.3	GH10	gb|AFK83726.1| glycosyl hydrolase family 10 [uncultured bacterium 35A20]	52.69	(published)	doi: 10.1002/bit.24982
X4_contig00003.9	GH11	gb|ADD82898.1| xylanase [uncultured bacterium]	58.76
X4_contig00029.17	GH11	gb|ADD82898.1| xylanase [uncultured bacterium]	58.15
X4_contig00029.18	GH11	gb|AAS85783.1| endo-1,4-beta-xylanase precursor [uncultured bacterium]	50.67
X4_contig00043.23	GH11	gb|AAS85784.1| endo-1,4-beta-xylanase precursor [uncultured bacterium]	50.78
X4_contig00052.10	GH11	gb|AAS85782.1| endo-1,4-beta-xylanase precursor [uncultured bacterium]	53.96
X4_contig00064.18	GH11	gb|ADD82898.1| xylanase [uncultured bacterium]	47.45
X4_contig00069.22	GH11-CBM4	gb|ADD82900.1| xylanase precursor [uncultured bacterium]	38.53
X4_contig00069.23	GH11	gb|AHX56799.1| endo-1,4-beta-xylanase precursor [uncultured bacterium]	58.49
X4_contig00088.13	GH11	gb|ADD82898.1| xylanase [uncultured bacterium]	52.76
X4_contig00091.7	GH11	gb|ADD82898.1| xylanase [uncultured bacterium]	50.21
X4_contig00132.1	GH11	gb|AHX56799.1| endo-1,4-beta-xylanase precursor [uncultured bacterium]	100	(submited but unpublished)
X4_contig00132.2	GH11-CBM4	gb|ADD82898.1| xylanase [uncultured bacterium]	50.97
X4_contig00142.6	GH11	gb|ADD82898.1| xylanase [uncultured bacterium]	51.01
X4_contig00160.8	GH11	gb|ADD82898.1| xylanase [uncultured bacterium]	54
X4_contig00193.3	GH11	gb|ADD82898.1| xylanase [uncultured bacterium]	48.75
X4_contig00308.3	GH11	gb|AAS85782.1| endo-1,4-beta-xylanase precursor [uncultured bacterium]	53.82
X4_contig00310.2	GH11	gb|AAS85782.1| endo-1,4-beta-xylanase precursor [uncultured bacterium]	54.18
X4_contig00396.2	GH11	gb|ADD82898.1| xylanase [uncultured bacterium]	57.73
X4_contig00010.26	GH13	gb|AMO13187.1| glycoside hydrolase, partial [uncultured bacterium]	78.51
X4_contig00046.29	GH13	ref|WP_012879614.1| glycogen debranching protein [Xylanimonas cellulosilytica]	70.25
X4_contig00118.7	CBM48-GH13	ref|WP_012879614.1| glycogen debranching protein [Xylanimonas cellulosilytica]	67.16
X4_contig00123.6	CBM48-GH13	ref|WP_012879614.1| glycogen debranching protein [Xylanimonas cellulosilytica]	68.41
X4_contig00175.1	GH13-GH133	ref|WP_005033920.1| amylo-alpha-1,6-glucosidase [Holophaga foetida]	51.86
X4_contig00176.4	GH13-GH133	ref|WP_005033920.1| amylo-alpha-1,6-glucosidase [Holophaga foetida]	51.87
X4_contig00033.29	GH16	ref|WP_058303615.1| hypothetical protein [Gorillibacterium sp. SN4]	38.15
X4_contig00033.30	GH16	emb|SCI92426.1| Glucan endo-1%2C3-beta-glucosidase A1 precursor [uncultured Ruminococcus sp.]	38.5
X4_contig00030.13	GH18	ref|WP_015711154.1| glycoside hydrolase [Treponema azotonutricium]	65.88
X4_contig00048.4	GH18	gi|524631418|emb|CDD47965.1| putative uncharacterized protein [Firmicutes bacterium CAG:534]	56.3
X4_contig00060.20	GH18	ref|WP_015711154.1| glycoside hydrolase [Treponema azotonutricium]	61.74
X4_contig00152.3	GH18	emb|SHK36686.1| Chitinase, GH18 family [Fibrobacter sp. UWOS]	42.9
X4_contig00101.3	GH20	ref|WP_013758755.1| beta-N-acetylhexosaminidase [Treponema brennaborense]	48.36
X4_contig00010.12	GH23	ref|WP_010263445.1| transglycosylase [Treponema primitia]	45.41
X4_contig00014.8	GH23	gb|OHD77528.1| hypothetical protein A3J97_07385 [Spirochaetes bacterium RIFOXYC1_FULL_54_7]	51.9
X4_contig00031.14	GH23	gb|AEF83581.1| transglycosylase SLT domain protein [Treponema primitia ZAS-2]	53.98
X4_contig00053.8	GH23	gb|AEF82960.1| transglycosylase SLT domain protein [Treponema azotonutricium ZAS-9]	39.93
X4_contig00095.8	GH23	gb|KMQ52812.1| Soluble lytic murein transglycosylase precursor [Chitinispirillum alkaliphilum]	46.82
X4_contig00025.18	GH26	gb|KUO77314.1| hypothetical protein APF77_19430 [Clostridia bacterium BRH_c25]	42.58
X4_contig00029.15	CBM35-GH26	gb|AMO13189.1| glycoside hydrolase [uncultured bacterium]	64.13
X4_contig00188.1	CBM35-GH26	gb|AMO13189.1| glycoside hydrolase [uncultured bacterium]	64.39
X4_contig00086.17	GH29	gb|OHB81424.1| hypothetical protein A2W31_18400 [Planctomycetes bacterium RBG_16_64_10]	53.96
X4_contig00070.4	GH30	ref|WP_051464701.1| glucuronoxylanase [Clostridium sp. 12(A)]	70.23
X4_contig00092.23	GH30	gb|AGF57038.1| glucuronoxylanase XynC [Clostridium saccharoperbutylacetonicum N1-4(HMT)]	66.42
X4_contig00190.8	GH30	gb|AGF57038.1| glucuronoxylanase XynC [Clostridium saccharoperbutylacetonicum N1-4(HMT)]	66.09
X4_contig00004.3	GH31	ref|WP_010254590.1| alpha-xylosidase [Treponema primitia]	61
X4_contig00026.29	GH31	ref|WP_010254590.1| alpha-xylosidase [Treponema primitia]	62.21
X4_contig00008.4	GH39	gb|AEF80792.1| putative lipoprotein [Treponema azotonutricium ZAS-9]	37.91
X4_contig00049.17	GH39	ref|WP_051685038.1| xylan 1,4-beta-xylosidase [Clostridium sp. KNHs205]	66.95
X4_contig00015.3	GH43	ref|WP_026626104.1| alpha-N-arabinofuranosidase [Dysgonomonas capnocytophagoides]	76.32
X4_contig00070.1	GH43	ref|WP_008103863.1| carbohydrate-binding protein [Verrucomicrobiae bacterium DG1235]	42.97
X4_contig00146.9	GH43	ref|WP_028537372.1| alpha-N-arabinofuranosidase [Paenibacillus sp. J14]	72.56
X4_contig00177.4	GH43-CBM6	gb|KRT15230.1| sugar-binding protein [Pedobacter ginsenosidimutans]	41.42
X4_contig00184.4	GH43-CBM6	gb|EGD48518.1| Alpha-N-arabinofuranosidase [ [[Clostridium] papyrosolvens DSM 2782]	42.39
X4_contig00195.1	GH43-CBM6	gb|EGD48518.1| Alpha-N-arabinofuranosidase [ [[Clostridium] papyrosolvens DSM 2782]	42.18
X4_contig00059.15	GH44	gb|AGS52267.1| glycoside hydrolase family 9-like Ig-like protein [uncultured bacterium contig00059]	100	(published)	doi: 10.1016/j.enzmictec.2012.07.015
X4_contig00028.21	GH45	gb|ABW39314.1| glycoside hydrolase family 45, partial [uncultured bacterium]	59.76
X4_contig00028.24	GH45	ref|WP_045861020.1| hypothetical protein [Alteromonadaceae bacterium Bs12]	40.3
X4_contig00187.1	GH51	ref|WP_061834011.1| hypothetical protein [Bdellovibrio bacteriovorus]	41.13
X4_contig00052.7	GH53	emb|SDS49061.1| beta-galactosidase/arabinogalactan endo-1,4-beta-galactosidase [Mucilaginibacter mallensis]	42.51
X4_contig00104.16	GH53	emb|SDS49061.1| beta-galactosidase/arabinogalactan endo-1,4-beta-galactosidase [Mucilaginibacter mallensis]	43.12
X4_contig00014.4	GH57	AEF81319.1| glycosyl hydrolase, family 57 [Treponema azotonutricium ZAS-9]	65.59
X4_contig00036.1	GH67	emb|SEA18737.1| alpha-glucuronidase [Porphyromonadaceae bacterium KH3R12]	79.54
X4_contig00131.5	GH73	gb|EOS64596.1| hypothetical protein C816_02842 [Oscillibacter sp. 1-3]	70.7
X4_contig00026.28	GH74-GH74-GH74-GH74	gb|AEJ60657.1| glycosyl hydrolase BNR repeat-containing protein [Spirochaeta thermophila DSM 6578]	57.14
X4_contig00184.1	GH74	emb|SFU93580.1| Cellulose binding domain-containing protein [Massilia namucuonensis]	57.23
X4_contig00270.1	GH74-GH74	dbj|GAL86787.1| xyloglucanase [Sporocytophaga myxococcoides]	42.33
X4_contig00433.1	GH74	emb|SFU93580.1| Cellulose binding domain-containing protein [Massilia namucuonensis]	55.88
X4_contig00093.15	GH77	gb|KMQ51367.1| 4-alpha-glucanotransferase (amylomaltase) [Chitinispirillum alkaliphilum]	63.3
X4_contig00106.20	GH77	emb|SHK13349.1| 4-alpha-glucanotransferase [Fibrobacter sp. UWOS]	58.57
X4_contig00111.20	GH77	emb|SHK13349.1| 4-alpha-glucanotransferase [Fibrobacter sp. UWOS]	58.1
X4_contig00115.4	GH77	ref|WP_010254714.1| 4-alpha-glucanotransferase [Treponema primitia]	65.72
X4_contig00147.4	GH77	ref|WP_010254714.1| 4-alpha-glucanotransferase [Treponema primitia]	62.17
X4_contig00201.1	GH77	ref|WP_010254714.1| 4-alpha-glucanotransferase [Treponema primitia]	65.3
X4_contig00320.1	GH77	emb|SHM14927.1| 4-alpha-glucanotransferase [Fibrobacter sp. UWB7]	58.46
X4_contig00023.7	GH94	gb|AMO13195.1| glycoside hydrolase [uncultured bacterium]	79.9
X4_contig00023.11	GH94	emb|SFR56372.1| Cellobiose phosphorylase [[Clostridium] populeti]	65.75
X4_contig00057.25	GH94	gb|AFK83742.1| cellobiose-phosphorylase [uncultured bacterium 35A20]	100	(published)	doi: 10.1002/bit.24982
X4_contig00057.26	GH94	gb|AFK83743.1| cellobiose-phosphorylase [uncultured bacterium 35A20]	100	(published)	doi: 10.1002/bit.24982
X4_contig00064.26	GH94	gb|ERP32088.1| Cellobiose/chitobiose phosphorylase [Chitinivibrio alkaliphilus ACht1]	65.46
X4_contig00064.27	GH94	gb|ERP32060.1| Cellobiose/chitobiose phosphorylase [Chitinivibrio alkaliphilus ACht1]	67.33
X4_contig00068.12	GH94	emb|SFR56372.1| Cellobiose phosphorylase [[Clostridium] populeti]	65.37
X4_contig00068.19	GH94	gb|AMO13195.1| glycoside hydrolase [uncultured bacterium]	83.31
X4_contig00076.24	GH94 (uncomplete)	gb|AMO13195.1| glycoside hydrolase [uncultured bacterium]	89
X4_contig00091.11	GH94	gb|AMO13195.1| glycoside hydrolase [uncultured bacterium]	82.89
X4_contig00091.19	GH94	emb|SFR56372.1| Cellobiose phosphorylase [[Clostridium] populeti]	63.64
X4_contig00218.4	GH94 (uncomplete)	emb|SFR56372.1| Cellobiose phosphorylase [[Clostridium] populeti]	64
X4_contig00001.1	GH95	gb|EJR16582.1| hypothetical protein II9_02438 [Bacillus cereus MSX-D12]	38.06
X4_contig00026.32	GH95	gb|KKI92810.1| alpha-L-fucosidase [Bacillus sp. SA1-12]	46.93
X4_contig00073.16	GH95	ref|WP_051475477.1| alpha-L-fucosidase [Bacillus sp. J37]	55.46
X4_contig00074.17	GH105	emb|SDE01460.1| Rhamnogalacturonyl hydrolase YesR [Pedobacter soli]	43.53
X4_contig00097.7	GH105	emb|SEA14560.1| Rhamnogalacturonyl hydrolase YesR [Porphyromonadaceae bacterium KH3R12]	47.37
X4_contig00025.20	GH109	emb|CCX37735.1| putative uncharacterized protein [Clostridium sp. CAG:1013]	66.03
X4_contig00027.20	GH109	emb|SFT02541.1| Predicted dehydrogenase [Paenibacillus sp. BC26]	56.68
X4_contig00028.1	GH109	emb|SCY98125.1| glycerol-3-phosphate cytidylyltransferase [Paenibacillus sp. BL9]	71.13
X4_contig00049.21	GH109	gb|OHE57839.1| oxidoreductase [Treponema sp. GWA1_62_8]	69.41
X4_contig00134.10	GH109	emb|SEK34297.1| Predicted dehydrogenase [Aquimarina amphilecti]	43.37
X4_contig00009.14	GH115	ref|WP_075187102.1| glycosyl hydrolase [Alteromonadales bacterium BS08]	33.18
X4_contig00001.34	GH127	ref|WP_052377822.1| hypothetical protein [Robinsoniella sp. KNHs210]	43.64
X4_contig00066.16	GH129	emb|CUH91814.1| putative secreted protein [Herbinix luporum]	38.94
X4_contig00073.11	GH129	emb|CUH91814.1| putative secreted protein [Herbinix luporum]	38.94
X4_contig00100.11	GH129	emb|CUH91814.1| putative secreted protein [Herbinix luporum]	41.64
X4_contig00002.28	GH130	gb|AMO13191.1| glycoside hydrolase [uncultured bacterium]	86.87
X4_contig00014.29	GH130	gb|AMO13191.1| glycoside hydrolase [uncultured bacterium]	71.69
X4_contig00066.12	GH130	gb|AMO13191.1| glycoside hydrolase [uncultured bacterium]	88.18
X4_contig00073.15	GH130	gb|AMO13191.1| glycoside hydrolase [uncultured bacterium]	87.88
X4_contig00100.7	GH130	gb|AMO13191.1| glycoside hydrolase [uncultured bacterium]	85.76
X4_contig00017.38	CBM48-CE1	emb|CCX37165.1| enterochelin esterase and related enzymes [Clostridium sp. CAG:1013]	49.36
X4_contig00029.23	CE1	gb|ESQ14064.1| hypothetical protein N838_13050 [uncultured Thiohalocapsa sp. PB-PSB1]	46.82
X4_contig00037.8	CE1	ref|WP_015709469.1| acetylesterase [Treponema primitia]	53.08
X4_contig00120.7	CE1	ref|WP_076350184.1| peptidase S9 [Paludisphaera borealis]	52.83
X4_contig00174.1	CE4	gb|KXS56226.1| hypothetical protein AMR96_03875 [Candidatus Adiutrix intracellularis]	57.73
X4_contig00066.11	CE6-CE6	ref|WP_013484831.1| sialate O-acetylesterase [Ethanoligenens harbinense]	50.19
X4_contig00021.4	CE9	ref|WP_043922838.1| N-acetylglucosamine-6-phosphate deacetylase [Treponema azotonutricium]	71.43
X4_contig00086.10	CE9	ref|WP_043922838.1| N-acetylglucosamine-6-phosphate deacetylase [Treponema azotonutricium]	72.66
X4_contig00009.21	CE10	AMV37817.1| Para-nitrobenzyl esterase [Planctomyces sp. SH-PL62]	53.54
X4_contig00052.9	CE10	ref|WP_069585657.1| hypothetical protein [Methanobacterium sp. A39]	37.07
X4_contig00071.21	CE10	ref|WP_036940509.1| esterase [Pseudobacteroides cellulosolvens]	51.81
X4_contig00243.3	CE10	gb|OGO84332.1| alpha/beta hydrolase [Clostridiales bacterium GWD2_32_59]	33.84
X4_contig00029.2	CE11	emb|SHM84112.1| UDP-3-O-acyl N-acetylglycosamine deacetylase [Fibrobacter sp. UWR3]	32.51
X4_contig00177.1	PL1	ref|WP_037348898.1| pectate lyase [Sediminibacter sp. Hel_I_10]	50.28
X4_contig00184.2	PL1	emb|SDG92942.1| pectate lyase [Winogradskyella thalassocola]	51.48
X4_contig00195.3	PL1	emb|SDG92942.1| pectate lyase [Winogradskyella thalassocola]	51.18
X4_contig00117.8	PL11	emb|SFM46758.1| rhamnogalacturonan endolyase [Paenibacillus sp. 1_12]	48.96
X4_contig00079.21	PL18	gb|OHD67015.1| hypothetical protein A2176_16210 [Spirochaetes bacterium RBG_13_51_14]	46.87
X4_contig00121.5	CBM9	dbj|GAL86897.1| hypothetical protein MYP_4127 [Sporocytophaga myxococcoides]	44.35
X4_contig00275.2	CBM9	ref|WP_070125817.1| sugar-binding protein [Alteromonas confluentis]	39.81
X4_contig00275.3	CBM9	ref|WP_050753313.1| hypothetical protein [Pseudobacteroides cellulosolvens]	52.13
X4_contig00276.3	CBM9	GAL86897.1| hypothetical protein MYP_4127 [Sporocytophaga myxococcoides]	42.11
X4_contig00037.2	CBM20	ref|WP_010254240.1| isoamylase [Treponema primitia]	48.39
X4_contig00101.10	CBM20	gb|AMO13188.1| glycoside hydrolase [uncultured bacterium]	67.34
X4_contig00008.33	CBM35	ref|WP_066716996.1| ABC transporter substrate-binding protein [Clostridium sp. Marseille-P299]	52.72
X4_contig00041.29	CBM35	ref|WP_066716996.1| ABC transporter substrate-binding protein [Clostridium sp. Marseille-P299]	52.64
X4_contig00087.1	CBM35	ref|WP_066716996.1| ABC transporter substrate-binding protein [Clostridium sp. Marseille-P299]	50
X4_contig00007.5	CBM46	gb|AAS85781.1| endo-1,4-beta-xylanase precursor [uncultured bacterium]	29.46
X4_contig00007.7	CBM46-CBM46-CBM46-CBM46	emb|SFW59485.1| Uncharacterized protein SAMN02799630_04694, partial [Paenibacillus sp. UNCCL117]	33.94
X4_contig00112.2	CBM48	ref|WP_010254240.1| isoamylase [Treponema primitia]	52.59
X4_contig00003.25	CBM50-CBM50	ref|WP_015709318.1| peptidase M23 [Treponema primitia]	54.27
X4_contig00053.9	CBM50	ref|WP_010253495.1| peptidoglycan-binding protein LysM [Treponema primitia]	48.58
X4_contig00081.15	CBM50	ref|WP_066913642.1| lectin [Millisia brevis]	54
X4_contig00131.4	CBM50	ref|WP_031219700.1| amidase [Anaerotruncus sp. G3(2012)]	71.43
X4_contig00028.15	CBM51	gb|OIP45827.1| glycosyl hydrolase family 98, partial [Fibrobacteres bacterium CG2_30_45_31]	47.81
X4_contig00002.1	CBM66	ref|WP_015709726.1| hypothetical protein [Treponema azotonutricium]	36.47
X4_contig00041.24	CBM66	ref|WP_015709726.1| hypothetical protein [Treponema azotonutricium]	37.21
X4_contig00087.5	CBM66	ref|WP_015709726.1| hypothetical protein [Treponema azotonutricium]	38.67
X4_contig00114.13	CBM66	ref|WP_015709726.1| hypothetical protein [Treponema azotonutricium]	38.34
X4_contig00228.3	CBM66	ref|WP_015709726.1| hypothetical protein [Treponema azotonutricium]	39.37
X4_contig00102.3	SLH-SLH	ref|WP_025544049.1| hypothetical protein [Oscillospiraceae bacterium VE202-24]	51.61
X4_contig00108.1	SLH	ref|WP_058257582.1| hypothetical protein [Herbinix luporum]	55.94
GT families are not listed here.
published: best hits in nr database come from submited sequences of the same dataset in our previously published work.

## Sheet: Table S6
Table S6. Summary of pyrosequencing and assemblage of 173 positive fosmid clones derived from gut metagenome of G. brachycerastes.
Summary	All contigs after assemblage		Contigs with CAZy genes
No. of contigs		611	154
No. of Base (bp)		4670333	3165702
GC content (%)	48.4	49.1	48.4
Shortest sequence length (bp)		100	600
Longest sequence length(bp)		46383	46383
Average sequence length (bp)		7643.8	20556.5

## Sheet: Table S7
Contig	No. of contigs	Gene	Operon coverage	Domain architechture	Taxonomic origin predicted by the PhyloPythiaS
Contigs with 9 CAZy genes	1	X4_contig00026.1	ORF1-2	GH5	Treponema
		X4_contig00026.12	ORF11-15	GH5
		X4_contig00026.13		GH5
		X4_contig00026.22	ORF22-23	GH5
		X4_contig00026.23		GH5
		X4_contig00026.28	ORF27-28	GH74-GH74-GH74-GH74
		X4_contig00026.29	ORF29	GH31
		X4_contig00026.31	ORF31	GH3-CBM6
		X4_contig00026.32	ORF32	GH95
Contigs with 7 CAZy genes	1	X4_contig00057.7	ORF7	GH10	Synergistetes
		X4_contig00057.18	ORF18	GH1
		X4_contig00057.19	ORF19-21	GH10
		X4_contig00057.20		GH10
		X4_contig00057.21		GH10
		X4_contig00057.25	ORF25-27	GH94
		X4_contig00057.26		GH94
Contigs with 6 CAZy genes	3	X4_contig00004.1	ORF1-3	GH3	Firmicutes
		X4_contig00004.2		GH3-CBM6
		X4_contig00004.3		GH31
		X4_contig00004.4	ORF4-9	GH5
		X4_contig00004.5		GH5
		X4_contig00004.44	ORF44	GH3
		X4_contig00029.2	ORF1-3	CE11	Chlorobi
		X4_contig00029.15	ORF15-22	CBM35-GH26
		X4_contig00029.16		GH5
		X4_contig00029.17		GH11
		X4_contig00029.18		GH11
		X4_contig00029.23	ORF23-25	CE1
		X4_contig00091.5	ORF5	GH1	Synergistetes
		X4_contig00091.6	ORF6-8	GH10
		X4_contig00091.7		GH11
		X4_contig00091.8		GH10
		X4_contig00091.11	ORF11	GH94
		X4_contig00091.19	ORF19	GH94
Contigs with 5 CAZy genes	1	X4_contig00037.2	ORF2	CBM20	Treponema
		X4_contig00037.8	ORF7-8	CE1
		X4_contig00037.14	ORF14-15	GH5
		X4_contig00037.15		GH5
		X4_contig00037.17	ORF16-18	GH5
Contigs with 4 CAZy genes	14	X4_contig00001.1	ORF1-2	GH95	Synergistetes
		X4_contig00001.3	ORF3-4	GH3-CBM6
		X4_contig00001.32	ORF32-33	GH3
		X4_contig00001.34	ORF34-35	GH127
		X4_contig00008.4	ORF3-5	GH39	Treponema
		X4_contig00008.22	ORF22	GH10
		X4_contig00008.32	ORF30-33	GH5
		X4_contig00008.33		CBM35
		X4_contig00010.12	ORF12-17	GH23	Treponema
		X4_contig00010.26	ORF18-30	GH13
		X4_contig00010.27		GH5
		X4_contig00010.31	ORF31	GH5
		X4_contig00014.4	ORF4-5	GH57	Firmicutes
		X4_contig00014.8	ORF8	GH23
		X4_contig00014.19	ORF19	GH3
		X4_contig00014.29	ORF29-30	GH130
		X4_contig00023.4	ORF4-5	GH10	Treponema
		X4_contig00023.5		GH10
		X4_contig00023.7	ORF7-8	GH94
		X4_contig00023.11	ORF10-11	GH94
		X4_contig00028.1	ORF1-8	GH109	Chlorobi
		X4_contig00028.15	ORF10-15	CBM51
		X4_contig00028.21	ORF21	GH45
		X4_contig00028.24	ORF24	GH45
		X4_contig00052.7	ORF7	GH53	Treponema
		X4_contig00052.9	ORF9-10	CE10
		X4_contig00052.10		GH11
		X4_contig00052.13	ORF12-15	GH5
		X4_contig00064.18	ORF18-21	GH11	Treponema
		X4_contig00064.26	ORF26-28	GH94
		X4_contig00064.27		GH94
		X4_contig00064.30	ORF29-30	GH4
		X4_contig00066.11	ORF11-15(transportor)	CE6-CE6	Treponema
		X4_contig00066.12		GH130
		X4_contig00066.16	ORF16-19(transportor)	GH129
		X4_contig00066.22	ORF21-22	GH5
		X4_contig00073.5	ORF5-6（transportor)	GH5	Firmicutes
		X4_contig00073.11	ORF7-11(transportor)	GH129
		X4_contig00073.15	ORF12-16（transportor)	GH130
		X4_contig00073.16		GH95
		X4_contig00100.4	ORF4-11(transportor)	GH5
		X4_contig00100.5		GH5
		X4_contig00100.7		GH130
		X4_contig00100.11		GH129
		X4_contig00133.3	ORF3-4	GH5	Firmicutes
		X4_contig00133.4		GH5
		X4_contig00133.5	ORF5-6	GH5
		X4_contig00133.6		GH5
		X4_contig00177.1	ORF1-2	PL1	Firmicutes
		X4_contig00177.2		GH5
		X4_contig00177.3	ORF3-4	CBM22-GH10
		X4_contig00177.4		GH43-CBM6
		X4_contig00184.1	ORF1-4	GH74	Chloroflexi
		X4_contig00184.2		PL1
		X4_contig00184.3		GH10
		X4_contig00184.4		GH43-CBM6
Contigs with 3 CAZy genes	18	X4_contig00002.1	ORF1	CBM66	Proteobacteria
		X4_contig00002.18	ORF18-19(transportor)	GH5
		X4_contig00002.28	ORF26-28(transportor)	GH130
		X4_contig00003.9	ORF8-9	GH11	Firmicutes
		X4_contig00003.21	ORF19-21	GH5
		X4_contig00003.25	ORF23-25	CBM50-CBM50
		X4_contig00007.5	ORF5-10	CBM46	Treponema
		X4_contig00007.6		GH8
		X4_contig00007.7		CBM46-CBM46-CBM46-CBM46
		X4_contig00009.14	ORF14-16	GH115	Firmicutes
		X4_contig00009.16		CBM30-GH9
		X4_contig00009.21	ORF21	CE10
		X4_contig00019.1	ORF1-5	GH3
		X4_contig00019.2		GH3
		X4_contig00019.3		GH3
		X4_contig00025.4	ORF4	GH3	Firmicutes
		X4_contig00025.18	ORF17-18	GH26
		X4_contig00025.20	ORF19-22	GH109
		X4_contig00033.28	ORF28-30	GH5	Firmicutes
		X4_contig00033.29		GH16
		X4_contig00033.30		GH16
		X4_contig00049.12	ORF12	GH5	Firmicutes
		X4_contig00049.17	ORF17-18	GH39
		X4_contig00049.21	ORF21	GH109
		X4_contig00053.8	ORF8	GH23	Treponema
		X4_contig00053.9	ORF9	CBM50
		X4_contig00053.12	ORF11-12	GH5
		X4_contig00061.3	ORF1-4	GH5	Treponema
		X4_contig00061.4		GH5
		X4_contig00061.5	ORF5	GH5
		X4_contig00069.22	ORF19-23	GH11-CBM4	Chlorobi
		X4_contig00069.23		GH11
		X4_contig00069.25	ORF25	GH5-CBM59
		X4_contig00086.3	ORF3-4	GH3	Firmicutes
		X4_contig00086.10	ORF8-13	CE9
		X4_contig00086.17	ORF16-17	GH29
		X4_contig00087.1	ORF1-2	CBM35
		X4_contig00087.2		GH5
		X4_contig00087.5	ORF5-9	CBM66
		X4_contig00101.2	ORF2	GH1	Firmicutes
		X4_contig00101.3	ORF3-8	GH20
		X4_contig00101.10	ORF10	CBM20
		X4_contig00118.7	ORF7	CBM48-GH13	Actinobacteria
		X4_contig00118.10	ORF9-12	GH5
		X4_contig00118.12		GH5
		X4_contig00123.6	ORF5-7	CBM48-GH13	Proteobacteria
		X4_contig00123.7		GH5
		X4_contig00123.9	ORF8-9	GH5
		X4_contig00193.3	ORF3-4	GH11	Bacteria
		X4_contig00193.4		GH10
		X4_contig00193.5	ORF5	GH1
		X4_contig00195.1	ORF1-3	GH43-CBM6	Chloroflexi
		X4_contig00195.2		GH10
		X4_contig00195.3		PL1
Contigs with 2 CAZy genes	30	X4_contig00005.33	ORF33	GH10	Actinobacteria
		X4_contig00005.34	ORF34-37	GH10
		X4_contig00006.31	ORF31-32(ORF27-30 pts	GH1	Deinococcus
		X4_contig00006.32		GH1
		X4_contig00017.36	ORF36	CBM2-GH5_1	Firmicutes
		X4_contig00017.38	ORF38	CBM48-CE1
		X4_contig00021.4	ORF3-6	CE9	Pelotomaculum
		X4_contig00021.34	ORF34-35	GH3
		X4_contig00027.17	ORF17	GH3
		X4_contig00027.20	ORF19-20	GH109
		X4_contig00030.12	ORF12	GH5	Synergistetes
		X4_contig00030.13	ORF13	GH18
		X4_contig00031.14	ORF13-16	GH23
		X4_contig00031.18	ORF18	GH3
		X4_contig00036.1	ORF1	GH67	Firmicutes
		X4_contig00036.13	ORF12-13	GH3
		X4_contig00040.8	ORF8-11	GH3	Proteobacteria
		X4_contig00040.10		GH2
		X4_contig00041.24	ORF21-24	CBM66	Treponema
		X4_contig00041.29	ORF29-31	CBM35
		X4_contig00045.3	ORF3	GH10	Archaea
		X4_contig00045.4	ORF4	GH10
		X4_contig00046.26	ORF25-26	GH5	Proteobacteria
		X4_contig00046.29	ORF29	GH13
		X4_contig00059.2	ORF2	GH1	Synergistetes
		X4_contig00059.15	ORF15	GH44
		X4_contig00060.20	ORF20-21	GH18	Treponema
		X4_contig00060.30	ORF30	CBM30-GH9
		X4_contig00063.31	ORF31-33	GH10	Treponema
		X4_contig00063.32		GH5
		X4_contig00068.12	ORF12-13	GH94	Synergistetes
		X4_contig00068.19	ORF19	GH94
		X4_contig00070.1	ORF1	GH43	Bacteria
		X4_contig00070.4	ORF4	GH30
		X4_contig00074.17	ORF16-17	GH105	Synergistetes
		X4_contig00074.18	ORF18-20	GH3
		X4_contig00076.16	ORF16-17	GH1	Treponema
		X4_contig00076.24	ORF24	GH94(uncomplete)
		X4_contig00077.18	ORF17-18	GH5	Synergistetes
		X4_contig00077.24	ORF24	GH10
		X4_contig00081.10	ORF10-11	CBM30-GH9	Firmicutes
		X4_contig00081.15	ORF15	CBM50
		X4_contig00097.6	ORF4-6	GH3	Synergistetes
		X4_contig00097.7	ORF7	GH105
		X4_contig00102.3	ORF3	SLH-SLH	Archaea
		X4_contig00102.8	ORF7-8	CBM30-GH9
		X4_contig00103.10	ORF10-11	GH5	Firmicutes
		X4_contig00103.11		GH5
		X4_contig00117.2	ORF2	GH5	Synergistetes
		X4_contig00117.8	ORF8	PL11
		X4_contig00131.4	ORF4-11	CBM50	Firmicutes
		X4_contig00131.5		GH73
		X4_contig00132.1	ORF1-2	GH11	Proteobacteria
		X4_contig00132.2		GH11-CBM4
		X4_contig00142.4	ORF4-5	CBM22-GH10-CBM22-CE4	Treponema
		X4_contig00142.6	ORF6	GH11
		X4_contig00149.2	ORF2-3	GH3	Actinobacteria
		X4_contig00149.4	ORF4	GH2
		X4_contig00275.2	ORF1-3	CBM9	Proteobacteria
		X4_contig00275.3		CBM9
Contigs with 1 CAZy genes	86	X4_contig00011.2	ORF1-3	GH3	Treponema
		X4_contig00013.10	ORF8-10	GH3	Firmicutes
		X4_contig00015.3	ORF3	GH43	Treponema
		X4_contig00016.32	ORF30-32	CBM30-GH9	Chlorobi
		X4_contig00018.11	ORF11	GH3	Firmicutes
		X4_contig00024.23	ORF23	GH5	Treponema
		X4_contig00032.11	ORF11	GH5	Treponema
		X4_contig00034.22	ORF22	CBM2-GH5_1	Synergistetes
		X4_contig00038.16	ORF14-19	GH3	Proteobacteria
		X4_contig00039.17	ORF14-17	GH5	Firmicutes
		X4_contig00042.4	ORF4	GH10	Synergistetes
		X4_contig00043.23	ORF23-24	GH11	Synergistetes
		X4_contig00048.4	ORF4-7	GH18	Chlorobi
		X4_contig00051.13	ORF13	GH3	Treponema
		X4_contig00054.34	ORF34	GH5	Treponema
		X4_contig00055.30	ORF30-32	GH3	Firmicutes
		X4_contig00056.18	ORF18	GH5	Synergistetes
		X4_contig00062.29	ORF29-33	GH3	Firmicutes
		X4_contig00071.21	ORF20-22	CE10	Firmicutes
		X4_contig00078.3	ORF2-3	GH5	Synergistetes
		X4_contig00079.21	ORF21-22	PL18	Archaea
		X4_contig00085.26	ORF26	GH5	Bacteria
		X4_contig00088.13	ORF13	GH11	Proteobacteria
		X4_contig00092.23	ORF23	GH30	Bacteria
		X4_contig00093.15	ORF15	GH77	Synergistetes
		X4_contig00094.6	ORF6	GH5	Synergistetes
		X4_contig00095.8	ORF8	GH23	Synergistetes
		X4_contig00104.16	ORF16-17	GH53	Bacteria
		X4_contig00106.20	ORF20	GH77	Bacteria
		X4_contig00107.11	ORF11	GH3	Archaea
		X4_contig00108.1	ORF1	SLH	Archaea
		X4_contig00109.10	ORF9-10	GH1	Firmicutes
		X4_contig00111.20	ORF20	GH77	Proteobacteria
		X4_contig00112.2	ORF2-8	CBM48	Proteobacteria
		X4_contig00113.8	ORF8	GH8-CBM46-CBM46	Treponema
		X4_contig00114.13	ORF12-13	CBM66	Proteobacteria
		X4_contig00115.4	ORF4-5	GH77	Synergistetes
		X4_contig00120.7	ORF7	CE1	Synergistetes
		X4_contig00121.5	ORF4-6	CBM9	Synergistetes
		X4_contig00127.7	ORF6-7	CBM30-GH9	Firmicutes
		X4_contig00134.10	ORF9-10	GH109	Bacteria
		X4_contig00140.1	ORF1-3	CBM46-CBM46-CBM46-GH8-CBM46	Alteromonas
		X4_contig00144.9	ORF9	GH3	Proteobacteria
		X4_contig00146.9	ORF9	GH43	Actinobacteria
		X4_contig00147.4	ORF4	GH77	Treponema
		X4_contig00151.5	ORF4-7	GH10	Treponema
		X4_contig00152.3	ORF3-6	GH18	Bacteria
		X4_contig00154.3	ORF3	GH5	Proteobacteria
		X4_contig00160.8	ORF8-10	GH11	Treponema
		X4_contig00163.6	ORF3-6	GH3	Proteobacteria
		X4_contig00166.7	ORF7-8	CBM30-GH9	Synergistetes
		X4_contig00174.1	ORF1-2	CE4	Proteobacteria
		X4_contig00175.1	ORF1	GH13-GH133	Synergistetes
		X4_contig00176.4	ORF4	GH13-GH133	Synergistetes
		X4_contig00178.6	ORF6	GH8-CBM46-CBM46	Firmicutes
		X4_contig00180.6	ORF6	GH10	Synergistetes
		X4_contig00187.1	ORF1	GH51	Bacteria
		X4_contig00188.1	ORF1	CBM35-GH26	Bacteria
		X4_contig00190.8	ORF8	GH30	Proteobacteria
		X4_contig00191.6	ORF6	GH5	Synergistetes
		X4_contig00201.1	ORF1	GH77	Synergistetes
		X4_contig00204.3	ORF2-3	GH10	Proteobacteria
		X4_contig00207.4	ORF4-5	GH1	Treponema
		X4_contig00214.3	ORF3	GH5	Synergistetes
		X4_contig00218.4	ORF4	GH94 (uncomplete)	Synergistetes
		X4_contig00224.2	ORF2-3	GH5	Firmicutes
		X4_contig00228.3	ORF3	CBM66	Firmicutes
		X4_contig00243.3	ORF3	CE10	Proteobacteria
		X4_contig00255.1	ORF1-3	GH5	Proteobacteria
		X4_contig00259.5	ORF5	GH5 (uncomplete)	Actinobacteria
		X4_contig00266.2	ORF2-3	GH5	Proteobacteria
		X4_contig00268.1	ORF1-4	GH77	Bacteria
		X4_contig00270.1	ORF1	GH74-GH74	Proteobacteria
		X4_contig00272.1	ORF1-2	GH77	Bacteria
		X4_contig00276.3	ORF1-3	CBM9	Proteobacteria
		X4_contig00288.1	ORF1	GH5	Proteobacteria
		X4_contig00305.2	ORF2	GH1 (uncomplete)	Bacteria
		X4_contig00308.3	ORF3	GH11	Firmicutes
		X4_contig00310.2	ORF2	GH11	Firmicutes
		X4_contig00320.1	ORF1	GH77	Firmicutes
		X4_contig00345.1	ORF1	GH3	Proteobacteria
		X4_contig00378.1	ORF1	GH13	Acidobacteria
		X4_contig00396.2	ORF2	GH11	Bacteria
		X4_contig00404.1	ORF1	GH5	Proteobacteria
		X4_contig00407.1	ORF1	GH5	Actinobacteria
		X4_contig00433.1	ORF1	GH74	Proteobacteria
					Total: Firmicutes (31); Treponema (31)
* 93 genes reside within operon and the shared colored shade indicate within same operon.
